# Supplementary material for: NR4A1 Regulates Tamoxifen Resistance by Suppressing ERK Signaling in ER-Positive Breast Cancer
Source: Cells. 2021 Jun 29;10(7):1633. doi: 10.3390/cells10071633 (PMC8307977; doi:10.3390/cells10071633)
Supplement: Supplementary file 1 [file cells-10-01633-s001.zip]

Archive with 1 entries (1 files):
- cells-1266902-Supplementary figures.pdf
